# Supplementary material for: Hyperspectral imaging meets 3D Gaussian Splatting: A novel approach beyond 3D plant morphology
Source: Plant Phenomics. 2026 Mar 12;8(2):100198. doi: 10.1016/j.plaphe.2026.100198 (PMC13316395; doi:10.1016/j.plaphe.2026.100198)
Supplement: Multimedia component 1 [file mmc1.zip]

Archive with 1 entries (1 files):
- plaphe_100198_SPAD_cloud_1_mmc1.ply
