# Supplementary material for: Hyperspectral imaging meets 3D Gaussian Splatting: A novel approach beyond 3D plant morphology
Source: Plant Phenomics. 2026 Mar 12;8(2):100198. doi: 10.1016/j.plaphe.2026.100198 (PMC13316395; doi:10.1016/j.plaphe.2026.100198)
Supplement: Multimedia component 13 [file mmc13.zip › plaphe_100198_mmc13.csv]

name	region	z_low	z_high	count	mean	std	min	max	p25	p50	p75
SPAD_cloud_1	z1	0.0	24.0	7809	35.16414624151619	3.246608742389679	18.801000000000016	38.33900000000001	34.30299999999999	36.583	37.002999999999965
SPAD_cloud_1	z2	24.0	41.0	7754	35.937942223368566	2.1070543091021157	21.82200000000002	38.33900000000001	35.96899999999998	36.65099999999996	37.04699999999997
SPAD_cloud_1	z3	41.0	55.0	7144	36.0724813829787	1.9031709300425694	22.53400000000001	38.33900000000001	36.08975	36.672	37.062
SPAD_cloud_1	z4	55.0	70.0	8023	35.93573463791597	2.0577640375797994	22.04400000000003	38.33200000000004	35.743999999999986	36.664999999999985	37.01699999999997
SPAD_cloud_1	z5	70.0	86.0	7207	34.57345830442624	3.7753932269274695	21.80600000000002	38.33900000000001	33.308	36.36499999999998	36.957000000000036
SPAD_cloud_1	z6	86.0	142.0	7403	34.006277590166135	4.369450182862862	21.637000000000025	38.32800000000001	32.90299999999999	36.05599999999996	37.179999999999964
SPAD_cloud_2	z1	0.0	54.0	10005	34.49225577211395	4.345255635262447	20.838000000000026	38.33900000000001	32.007999999999996	36.75499999999997	37.51399999999997
SPAD_cloud_2	z2	54.0	75.0	9884	35.071469344394984	3.2852779266930083	21.567000000000025	38.329999999999984	33.114000000000004	36.72400000000002	37.49
SPAD_cloud_2	z3	75.0	91.0	9704	35.2015	3.3189591813092623	22.005000000000027	38.344000000000015	33.288000000000004	36.75000000000002	37.49
SPAD_cloud_2	z4	91.0	106.0	9653	34.792115508132184	3.6772653155565718	21.712000000000025	38.34500000000001	33.16800000000001	36.64399999999999	37.408
SPAD_cloud_2	z5	106.0	126.0	9819	35.49645279560036	2.9943406693435857	21.775000000000023	38.34500000000001	34.37899999999998	36.75000000000002	37.47949999999999
SPAD_cloud_2	z6	126.0	177.0	9405	34.341529186602855	3.0812789874903252	21.943000000000026	38.33200000000004	32.66199999999999	34.53799999999996	36.97599999999998
SPAD_cloud_3	z1	0.0	52.0	6965	34.29001651112708	3.392901178455192	20.402000000000022	38.34500000000001	32.60299999999999	35.44500000000003	37.14900000000002
SPAD_cloud_3	z2	52.0	68.0	6785	34.23352807663966	3.09130921734056	21.938000000000017	38.33900000000001	32.73	35.380000000000024	36.67999999999997
SPAD_cloud_3	z3	68.0	89.0	6864	34.84948441142191	2.999140230585654	22.23400000000002	38.33200000000004	32.966	35.829	37.35125000000002
SPAD_cloud_3	z4	89.0	106.0	6675	35.86108404494382	2.407024646055627	22.25600000000002	38.34500000000001	34.420499999999976	36.89599999999998	37.599999999999966
SPAD_cloud_3	z5	106.0	121.0	6693	35.47597504855819	2.408495932884881	22.29500000000002	38.34500000000001	33.367000000000004	36.580000000000034	37.45800000000003
SPAD_cloud_3	z6	121.0	149.0	6788	34.18325972304065	2.434152906937648	22.22500000000002	38.33900000000001	32.86699999999999	33.49600000000001	36.618750000000006
SPAD_cloud_4	z1	0.0	49.0	8859	34.36028818151034	3.0478712323925863	22.176000000000027	38.32499999999998	32.62599999999998	35.49300000000002	36.49300000000002
SPAD_cloud_4	z2	49.0	69.0	8576	34.958112173507466	2.835734469842439	21.712000000000025	38.32800000000001	33.308	35.972999999999985	37.07600000000002
SPAD_cloud_4	z3	69.0	89.0	8167	35.519197869474716	2.4330402466275998	22.50100000000002	38.33200000000004	34.04199999999999	36.35400000000001	37.39900000000001
SPAD_cloud_4	z4	89.0	108.0	8832	35.68749331974637	2.3556111538233546	21.912000000000024	38.33900000000001	35.28200000000003	36.42000000000002	37.43600000000003
SPAD_cloud_4	z5	108.0	133.0	8337	35.21478481468154	2.6018059069048514	22.008000000000024	38.34500000000001	33.308	36.23700000000002	37.26699999999997
SPAD_cloud_4	z6	133.0	163.0	8385	35.09622576028623	2.535044053645223	22.877000000000017	38.34500000000001	33.205	35.905999999999985	37.185999999999964
SPAD_cloud_5	z1	0.0	76.0	9118	33.72803761789866	3.313718343052798	21.993000000000023	38.33900000000001	31.65874999999999	34.09399999999999	36.71000000000004
SPAD_cloud_5	z2	76.0	116.0	9169	34.171447158905	2.8076022587438207	22.280000000000026	38.34500000000001	32.64400000000001	34.24799999999996	36.79500000000005
SPAD_cloud_5	z3	116.0	143.0	9435	35.51111881293057	2.534400377888949	21.556000000000026	38.32800000000001	33.978999999999964	36.619000000000035	37.35899999999995
SPAD_cloud_5	z4	143.0	161.0	8732	35.35694560238204	2.695490643909174	22.25600000000002	38.32700000000001	33.43799999999998	36.61499999999999	37.422
SPAD_cloud_5	z5	161.0	183.0	9430	36.205279427359486	2.237219588137713	24.682000000000013	38.344000000000015	35.98600000000003	37.05399999999997	37.60700000000004
SPAD_cloud_5	z6	183.0	230.0	8760	35.752402397260276	2.3833576213410193	25.98999999999999	38.33200000000004	34.005999999999986	36.77399999999996	37.48300000000003
SPAD_cloud_6	z1	0.0	52.0	8507	34.03219971787939	4.324984178721905	21.700000000000024	38.33900000000001	32.394999999999996	35.88600000000003	37.27400000000003
SPAD_cloud_6	z2	52.0	87.0	8629	35.40152103372348	2.673765976587798	22.155000000000022	38.33200000000004	33.81799999999998	36.434999999999974	37.35700000000003
SPAD_cloud_6	z3	87.0	111.0	8466	35.62089073942829	2.279472040642241	23.38300000000001	38.33900000000001	34.33299999999996	36.57600000000003	37.35599999999997
SPAD_cloud_6	z4	111.0	133.0	8566	35.64258697174876	2.3425856115631007	22.385000000000012	38.329999999999984	34.33299999999996	36.642999999999965	37.39900000000001
SPAD_cloud_6	z5	133.0	148.0	8344	35.32978631351868	2.5658871704492694	22.26100000000002	38.33900000000001	33.880999999999965	36.401000000000025	37.348999999999954
SPAD_cloud_6	z6	148.0	176.0	8347	34.14098730082664	2.9837395987066513	22.541000000000018	38.33900000000001	32.620999999999995	34.24799999999996	36.821999999999996
